# Supplementary material for: The Etiology, Antibiotic Therapy and Outcomes of Bacteremic Skin and Soft-Tissue Infections in Onco-Hematological Patients
Source: Antibiotics (Basel). 2023 Dec 13;12(12):1722. doi: 10.3390/antibiotics12121722 (PMC10740481; doi:10.3390/antibiotics12121722)
Supplement: Supplementary file 1 [file antibiotics-12-01722-s001.zip]

Archive with 1 entries (1 files):
- antibiotics-2724175-supplementary.pdf
